# Supplementary material for: A Splice Variant of the MYH7 Gene Is Causative in a Family with Isolated Left Ventricular Noncompaction Cardiomyopathy
Source: Genes (Basel). 2022 Sep 28;13(10):1750. doi: 10.3390/genes13101750 (PMC9602094; doi:10.3390/genes13101750)
Supplement: Supplementary file 1 [file genes-13-01750-s001.zip]

Archive with 1 entries (1 files):
- genes-1864208-supplementary.xlsx
