# Supplementary material for: A Splice Variant of the MYH7 Gene Is Causative in a Family with Isolated Left Ventricular Noncompaction Cardiomyopathy
Source: Genes (Basel). 2022 Sep 28;13(10):1750. doi: 10.3390/genes13101750 (PMC9602094; doi:10.3390/genes13101750)
Supplement: Supplementary file 1 [file genes-13-01750-s001.zip › genes-1864208-supplementary.xlsx]

## Sheet: Лист1
Supplementary Table S1. Currently known variants altering canonical splicing sites in the MYH7 gene
dbSNP ID	Position (hg38)	Variant type	Gene	Molecular consequences	Minor allele frequency (ExAC)	Present in ClinVar: 1 - yes, 0 - no	Exon	In-frame exon: 1 - yes, 0 - no	Pathogenicity class	Associated phenotype	Source of clinical information
rs940542716	23412872	single nucleotide variant	MYH7 and 1 more	splice acceptor variant			40	1
rs1892029271	23412872-23412874	indel	MYH7 and 1 more	splice acceptor variant		1	40	1	3	HCM	ClinVar entry
rs1333693269	23412873	single nucleotide variant	MYH7 and 1 more	splice acceptor variant			40	1
rs202232153	23413758	single nucleotide variant	MYH7 and 3 more	splice donor variant,2KB upstream variant,	T=8.25096e-06		39	1
rs560070845	23413894	single nucleotide variant	MYH7 and 3 more	splice acceptor variant,2KB upstream variant,			39	1
rs1015495430	23413895	single nucleotide variant	MYH7 and 3 more	splice acceptor variant,2KB upstream variant,			39	1
rs903422461	23414005	single nucleotide variant	MYH7 and 3 more	splice donor variant,2KB upstream variant,			38	1
rs1892079951	23414006	single nucleotide variant	MYH7 and 3 more	splice donor variant,2KB upstream variant,		1	38	1	4	Myosin storage myopathy	ClinVar entry
rs1489007268	23414103	single nucleotide variant	MYH7 and 3 more	splice acceptor variant,2KB upstream variant,			38	1
rs1566521710	23414104	single nucleotide variant	MYH7 and 3 more	splice acceptor variant,2KB upstream variant,		1	38	1	4	Distal myopathy, Congenital myopathy with fiber type disproportion	ClinVar entry
rs1382845750	23415271	single nucleotide variant	MYH7 and 3 more	splice acceptor variant,2KB upstream variant,			37	1
rs1595072039	23415272	single nucleotide variant	MYH7 and 3 more	splice acceptor variant,2KB upstream variant,			37	1
rs1566522824	23415379-23415380	indel	MYH7 and 3 more	splice donor variant,2KB upstream variant,			36	1	?	not provided
rs775803553	23415380	single nucleotide variant	MYH7 and 5 more	splice donor variant,2KB upstream variant,	T=8.23655e-06		36	1
rs1595072384	23415503	single nucleotide variant	MYH7 and 3 more	splice donor variant,,missense variant			36	1
rs1892208790	23416314	single nucleotide variant	MYH7 and 3 more	splice acceptor variant,intron variant		1	34	1	3	HCM	ClinVar entry
rs1008225259	23415999	single nucleotide variant	MYH7 and 3 more	splice acceptor variant,intron variant			34	1
rs933520031	23416000	single nucleotide variant	MYH7 and 3 more	splice acceptor variant,intron variant			34	1
rs570079347	23416298	single nucleotide variant	MYH7 and 3 more	splice donor variant,,synonymous variant	A=7.51817e-05		34	1
rs1174445597	23416867	single nucleotide variant	MYH7 and 3 more	splice donor variant,intron variant			33	0
rs1892241027	23416991-23416995	indel	MYH7 and 3 more	splice acceptor variant,,nc transcript variant			33	0
rs730880801	23416993	single nucleotide variant	MYH7 and 3 more	splice acceptor variant,nc transcript variant			33	0
rs973089388	23416994	single nucleotide variant	MYH7 and 3 more	splice acceptor variant,nc transcript variant			33	0
rs397516220	23416988-23416994	indel	MYH7 and 3 more	splice acceptor variant,,nc transcript variant			33	0
rs876661374	23417152	single nucleotide variant	MYH7 and 3 more	splice donor variant,intron variant		1	32	0	3	NA	ClinVar entry
rs727504734	23417320	single nucleotide variant	MYH7 and 3 more	splice acceptor variant,nc transcript variant		1	32	0	3	NA	Mazzarotto et al. [6]
rs964377649	23417502	single nucleotide variant	MYH7 and 5 more	splice donor variant,intron variant,500B downstream variant,			31	0
rs1176284834	23417687-23417687	insertion	MYH7 and 5 more	splice acceptor variant,500B downstream variant,			31	0
rs899267991	23417687	single nucleotide variant	MYH7 and 5 more	splice acceptor variant,500B downstream variant,			31	0
rs1381053552	23418407	single nucleotide variant	MYH7 and 3 more	splice acceptor variant,2KB upstream variant,			30	0
rs397516197	23418408	single nucleotide variant	MYH7 and 3 more	splice acceptor variant,2KB upstream variant,		1	30	0	3	NA	ClinVar entry
rs1892364786	23419296	single nucleotide variant	MYH7 and 3 more	splice acceptor variant,2KB upstream variant,		1	29	0	3	Cardiomyopathy	ClinVar entry
rs111527521	23419297	single nucleotide variant	MYH7 and 3 more	splice acceptor variant,2KB upstream variant,			29	0
rs202031879	23419482	single nucleotide variant	MYH7 and 3 more	splice donor variant,2KB upstream variant,	T=1.64745e-05	1	28	0	3	Cardiomyopathy, Sudden cardiac death	ClinVar entry
rs1595077734	23419611	single nucleotide variant	MYH7 and 3 more	splice acceptor variant,2KB upstream variant,			28	0
rs35290911	23419843	single nucleotide variant	MYH7 and 3 more	splice donor variant,2KB upstream variant,			27	1
rs1796223369	23419844	single nucleotide variant	MYH7 and 3 more	splice donor variant,2KB upstream variant,			27	1
rs1892420744	23420234-23420237	indel	MYH7 and 1 more	splice acceptor variant,			27	1
rs112968484	23420956	single nucleotide variant	MYH7 and 3 more	splice donor variant		1	26	0	3	HCM	ClinVar entry
rs1892449432	23420957	single nucleotide variant	MYH7 and 1 more	splice donor variant		1	26	0	4	NA	ClinVar entry
rs111400791	23421049	single nucleotide variant	MYH7 and 1 more	splice acceptor variant			26	0
rs113859723	23422178	single nucleotide variant	MYH7 and 3 more	splice donor variant		1	25	0	3	NA	ClinVar entry
rs113038984	23422179	single nucleotide variant	MYH7 and 2 more	splice donor variant			25	0
rs113420465	23422326	single nucleotide variant	MYH7 and 2 more	splice acceptor variant			25	0
rs759013925	23422327	single nucleotide variant	MYH7 and 1 more	splice acceptor variant	G=8.24334e-06	1	25	0	3	Cardiomyopathy	Mazzarotto et al. [6]
rs113805224	23423546	single nucleotide variant	MYH7 and 1 more	splice donor variant			24	1
rs752642671	23423906	single nucleotide variant	MYH7 and 1 more	splice donor variant	T=8.23642e-06		23	1
rs201213573	23424151	single nucleotide variant	MYH7 and 1 more	splice acceptor variant	C=8.25069e-06		23	1
rs1595082333	23424767	single nucleotide variant	MYH7 and 1 more	splice donor variant			22	0
rs1892639476	23425025	single nucleotide variant	MYH7 and 1 more	splice acceptor variant		1	22	0	3	Cardiomyopathy	ClinVar entry
rs111726379	23425280	single nucleotide variant	MYH7 and 2 more	splice donor variant			21	0
rs113580172	23425281	single nucleotide variant	MYH7 and 2 more	splice donor variant		1	21	0	3	Cardiomyopathy, Cardiovascular phenotype	ClinVar entry
rs1064796489	23425694	single nucleotide variant	MYH7 and 1 more	splice donor variant		1	20	0	3	Cardiomyopathy	ClinVar entry
rs606231334	23425819	single nucleotide variant	MYH7 and 2 more	splice acceptor variant	A=8.23737e-06	1	20	0	5	DCM	ClinVar entry
rs1892674583	23425820	single nucleotide variant	MYH7 and 1 more	splice acceptor variant			20	0
rs752554104	23425963	single nucleotide variant	MYH7 and 1 more	splice donor variant	T=8.23778e-06	1	19	0	3	HCM	ClinVar entry
rs606231329	23427238	single nucleotide variant	MYH7 and 1 more	splice donor variant		1	17	0	5	Familial cardiomyopathy	ClinVar entry
rs1555338074	23427239	single nucleotide variant	MYH7 and 2 more	splice donor variant		1	17	0	3	HCM	ClinVar entry
rs113280998	23427308	single nucleotide variant	MYH7 and 1 more	splice acceptor variant			17	0
rs113186231	23427584	single nucleotide variant	MYH7 and 2 more	splice donor variant	T=8.48421e-06	1	16	0	3	DCM	ClinVar entry
rs1892788026	23428499	single nucleotide variant	MYH7 and 2 more	splice donor variant		1	15	1	3	Cardiomyopathy	ClinVar entry
rs1436941462	23428671	single nucleotide variant	MYH7 and 1 more	splice acceptor variant			15	1
rs113476693	23428954	single nucleotide variant	MYH7 and 3 more	splice donor variant			14	1
rs1555338344	23429106-23429108		MYH7 and 1 more	splice acceptor variant,intron variant			14	1
rs1177916030	23429228	single nucleotide variant	MYH7 and 1 more	splice donor variant			13	0
rs113392527	23429914	single nucleotide variant	MYH7 and 3 more	splice acceptor variant		1	12	0	4	Left ventricular noncompaction	ClinVar entry
rs112040347	23430559	single nucleotide variant	MYH7 and 1 more	splice donor variant			11	0
rs112886469	23430665	single nucleotide variant	MYH7 and 1 more	splice acceptor variant		1	11	0	3	HCM	ClinVar entry
rs113194367	23430899	single nucleotide variant	MYH7 and 2 more	splice donor variant			10	1
rs111547156	23430900	single nucleotide variant	MYH7 and 2 more	splice donor variant		1	10	1	4	Left ventricular noncompaction	present study
rs112639546	23431000	single nucleotide variant	MYH7 and 2 more	splice acceptor variant		1	10	1	3	HCM	ClinVar entry
rs112411591	23431001	single nucleotide variant	MYH7 and 1 more	splice acceptor variant			10	1
rs112361904	23431417	single nucleotide variant	MYH7 and 1 more	splice donor variant			9	0
rs879741504	23431481-23431585	indel	MYH7 and 1 more	splice acceptor variant,splice donor variant,,intron variant			9	0
rs761749540	23431482	single nucleotide variant	MYH7 and 1 more	splice acceptor variant	T=8.23642e-06		9	0
rs1555338647	23431482-23431586	indel	MYH7 and 1 more	splice acceptor variant,splice donor variant,,intron variant			9	0
rs1260812612	23431483	single nucleotide variant	MYH7 and 1 more	splice acceptor variant			9	0
rs1555338658	23431583	single nucleotide variant	MYH7 and 1 more	splice donor variant		1	8	1	5	HCM, LVNC	ClinVar entry
rs730880850	23431584	single nucleotide variant	MYH7 and 2 more	splice donor variant		1	8	1	5	HCM	ClinVar entry
rs397516266	23431584-23431585	deletion	MYH7 and 1 more	splice donor variant		1	8	1	5	HCM	Mazzarotto et al. [6]
rs606231315	23431678	single nucleotide variant	MYH7 and 1 more	splice acceptor variant		1	8	1	4	Familial cardiomyopathy	ClinVar entry
rs112760515	23431870	single nucleotide variant	MYH7 and 1 more	splice acceptor variant			7	0
rs397516242	23431869-23431873	deletion	MYH7 and 1 more	splice acceptor variant,,intron variant			7	0
rs771971691	23432477-23432478	indel	MYH7 and 1 more	splice donor variant	AA=8.23655e-06		6	0
rs111731767	23432477	single nucleotide variant	MYH7 and 1 more	splice donor variant			6	0
rs112447523	23432478	single nucleotide variant	MYH7 and 2 more	splice donor variant		1	6	0	3	HCM	ClinVar entry
rs777941638	23432508	single nucleotide variant	MYH7 and 1 more	splice acceptor variant	A=8.23642e-06		6	0
rs1057519221	23432796	single nucleotide variant	MYH7 and 1 more	splice acceptor variant		1	5	0	4	NA	ClinVar entry
rs1595090983	23433082	single nucleotide variant	MYH7 and 1 more	splice donor variant			4	1
rs112907315	23433083	single nucleotide variant	MYH7 and 1 more	splice donor variant	T=2.47276e-05	1	4	1	4	HCM, Conduction disorder	ClinVar entry
rs1893032172	23433530	single nucleotide variant	MYH7 and 2 more	splice donor variant		1	3	0	3	HCM	ClinVar entry
rs113229147	23433531	single nucleotide variant	MYH7 and 2 more	splice donor variant			3	0
rs1893032398	23433531-23433533	indel	MYH7 and 1 more	splice donor variant,			3	0
rs1221287083	23433741	single nucleotide variant	MYH7 and 1 more	splice acceptor variant			3	0
rs113458581	23434192	single nucleotide variant	MYH7 and 1 more	splice donor variant,intron variant			2	0
rs1893064523	23434249-23434251	indel	MYH7 and 1 more	splice acceptor variant,5 prime UTR variant,intron variant			2	0
rs1208157711	23415619	single nucleotide variant	MYH7 and 3 more	splice acceptor variant,intron variant			1	0
rs748176660	23415620	single nucleotide variant	MYH7 and 3 more	splice acceptor variant,intron variant	A=8.239e-06		1	0
rs143276274	23416855-23416868	indel	MYH7 and 7 more	splice donor variant,intron variant			1	0
rs1892242334	23417009	single nucleotide variant	MYH7 and 3 more	splice donor variant,intron variant			1	0
